# Supplementary material for: SAFE-MIL: a statistically interpretable framework for screening potential targeted therapy patients based on risk estimation
Source: Front Genet. 2024 Aug 15;15:1381851. doi: 10.3389/fgene.2024.1381851 (PMC11357964; doi:10.3389/fgene.2024.1381851)
Supplement: Supplementary file 2 [file DataSheet1.ZIP]

Archive with 7 entries (6 files):
- Supplementary materials/
- Supplementary materials/Supplementary table S1.xlsx
- Supplementary materials/Supplementary table S6.xlsx
- Supplementary materials/Supplementary table S4.xlsx
- Supplementary materials/Supplementary table S5.xlsx
- Supplementary materials/Supplementary table S2.xlsx
- Supplementary materials/Supplementary table S3.xlsx
