# Supplementary material for: SAFE-MIL: a statistically interpretable framework for screening potential targeted therapy patients based on risk estimation
Source: Front Genet. 2024 Aug 15;15:1381851. doi: 10.3389/fgene.2024.1381851 (PMC11357964; doi:10.3389/fgene.2024.1381851)
Supplement: Supplementary file 2 [file DataSheet1.ZIP › Supplementary materials/Supplementary table S1.xlsx]

## Sheet: Supplementary file1
Supplementary Table 1, Clinical information of patients in cohort 1
patient_id	gender	histology	stage	age	smoking	medication	pfs	best therapeutic tesponse	progresses
P001	F	Adno	IV	42	Yes	gefitinib	15	PR	yes
P002	F	Adno	IV	61	Yes	afatinib	13	PR	yes
P003	M	Adno	IV	66	No	gefitinib	9	PR	yes
P004	F	Adno	IV	51	No	gefitinib	20	PR	yes
P005	F	Adno	IV	70	No	gefitinib	14	PR	yes
P006	F	Adno	IV	69	No	gefitinib	21	PR	yes
P007	F	Adno	IV	55	No	gefitinib	9	PR	yes
P008	F	Adno	IIIb	53	No	Icotinib	19	PR	yes
P009	F	Adno	IV	49	No	gefitinib	9	PR	yes
P010	F	Adno	IV	67	No	gefitinib	11	PR	yes
P011	F	Adno	IV	62	No	Icotinib	17	PR	yes
P012	F	Adno	IV	80	No	gefitinib	6	PR	yes
P013	M	Adno	IV	73	Yes	erlotinib	13	PR	yes
P014	F	Adno	IV	66	No	gefitinib	16	PR	yes
P015	F	Adno	IV	77	No	gefitinib	8	PR	yes
P016	F	Adno	IV	67	No	Icotinib	8	PR	yes
P017	M	Adno	IV	58	Yes	gefitinib	4	PR	yes
P018	F	Adno	IV	55	No	Icotinib	13	PR	yes
P019	F	Adno	IV	53	No	gefitinib	6	PR	yes
P020	M	Adno	IV	65	No	osimertinib	8	PR	no
P021	F	Adno	IV	59	No	gefitinib	5	SD	yes
P022	M	Adno	IV	69	No	erlotinib	7	SD	yes
P023	M	Adno	IV	64	No	gefitinib	10	SD	yes
P024	M	Adno	IV	70	No	gefitinib	6	PR	yes
P025	F	Adno	IV	59	No	osimertinib	12	PR	yes
P026	F	Adno	IV	60	No	gefitinib	11	SD	yes
P027	F	Adno	IV	65	No	Icotinib	13	PR	yes
P028	F	Adno	IV	61	No	Icotinib	5	SD	yes
P029	F	Adno	IV	64	No	gefitinib	12	PR	yes
P030	F	Adno	IV	48	No	gefitinib	7	PR	yes
P031	F	Adno	IV	72	No	gefitinib	8	PR	yes
P032	M	Adno	IV	62	No	gefitinib	3	SD	yes
P033	F	Adno	IV	69	No	Icotinib	11	PR	yes
P034	F	Adno	IV	55	No	gefitinib	15	PR	yes
P035	F	Adno	IV	58	No	gefitinib	20	PR	yes
P036	M	Adno	IV	62	Yes	afatinib	6	SD	yes
P037	F	Adno	IV	68	Yes	Icotinib	27	PR	yes
P038	F	Adno	IV	48	Yes	Icotinib	13	PR	yes
P039	F	squa	IV	45	Yes	gefitinib	25	PR	no
P040	M	Adno	IV	54	Yes	gefitinib	13	PR	yes
P041	M	Adno	IV	59	Yes	afatinib	24	PR	no
P042	M	Adno	IV	61	Yes	gefitinib	10	PR	yes
P043	F	Adno	IV	68	No	afatinib	4	PR	no
P044	F	Adno	IV	68	No	gefitinib	18	SD	yes
P045	M	Adno	IV	59	Yes	gefitinib	7	SD	yes
P046	M	Adno	IV	58	Yes	Icotinib	4	SD	yes
P047	F	Adno	IV	65	No	Icotinib	1	PD	yes
P048	F	Adno	IV	67	No	gefitinib	18	PR	yes
P049	M	Adno	IV	49	Yes	Icotinib	8	PR	yes
P050	F	squa	IV	78	No	Icotinib	2	PR	yes
P051	F	Adno	IV	69	No	Icotinib	18	PR	yes
P052	F	Adno	IIIb	80	No	Icotinib	2	SD	yes
P053	M	Adno	IV	50	Yes	Icotinib	5	SD	yes
P054	M	Adno	IV	59	Yes	Icotinib	11	SD	yes
P055	M	Adno	IV	46	Yes	gefitinib	13	PR	yes
P056	F	Adno	IV	66	No	Icotinib	11	PR	yes
P057	F	Adno	IV	61	No	Icotinib	8	SD	yes
P058	M	Adno	IV	62	Yes	Icotinib	6	PR	yes
P059	F	Adno	IV	47	No	gefitinib	19	PR	no
P060	M	Adno	IIIb	51	No	gefitinib	11	SD	yes
P061	M	Adno	IV	55	No	gefitinib	17	PR	yes
P062	F	Adno	IV	46	No	gefitinib	11	PR	yes
P063	F	Adno	IV	76	No	gefitinib	14	PR	yes
P064	F	Adno	IV	77	No	gefitinib	5	SD	yes
P065	F	Adno	IV	46	No	Icotinib	6	SD	yes
P066	F	Adno	IV	70	No	Icotinib	12	PR	yes
P067	M	Adno	IV	59	No	gefitinib	9	SD	yes
P068	F	Adno	IV	56	No	gefitinib	11	PR	yes
P069	F	Adno	IVb	51	No	gefitinib	15	PR	no
P070	M	Adno	IV	71	Yes	gefitinib	3	SD	no
P071	F	Adno	IV	62	No	gefitinib	14	PR	yes
P072	M	Adno	IV	33	Yes	Icotinib	4	PR	yes
P073	M	Adno	IV	58	Yes	Icotinib	13	PR	no
P074	F	Adno	IV	62	No	Icotinib	9	PR	yes
P075	M	Adno	IV	59	Yes	gefitinib	11	PR	no
P076	F	Adno	IV	69	Yes	gefitinib	7	PR	yes
P077	M	Adno	IV	61	Yes	gefitinib	5	SD	yes
P078	M	Adno	IIIb	73	Yes	Icotinib	14	PR	yes
P079	F	Adno	IIIb	68	No	gefitinib	10	PR	yes
P080	M	Adno	IV	55	Yes	gefitinib	15	PR	no
P081	M	Adno	IV	63	No	Icotinib	4	PR	yes
P082	F	Adno	IV	52	No	gefitinib	13	PR	no
P083	F	Adno	IIIb	65	No	gefitinib	8	PR	yes
P084	M	Adno	IIIb	58	no	gefitinib	13	PR	yes
P085	M	Adno	IIIb	67	No	gefitinib	15	PR	yes
P086	F	Adno	IIIb	65	No	gefitinib	10	PR	yes
P087	F	Adno	IV	63	No	gefitinib	1	PD	yes
P088	F	Adno	IV	65	No	gefitinib	13	PR	no
P089	F	Adno	IV	62	Yes	Icotinib	6	PR	yes
P090	F	Adno	IV	51	No	gefitinib	8	PR	yes
P091	F	Adno	IV	46	No	gefitinib	10	PR	no
P092	M	Adno	IV	56	Yes	gefitinib	7	PR	no
P093	F	Adno	IV	63	No	gefitinib	7	SD	no
P094	F	Adno	IV	77	Yes	afatinib	6	SD	no
P095	M	Adno	IV	71	no	gefitinib	8	SD	no
P096	M	Adno	IV	60	Yes	gefitinib	10	PR	yes
P097	F	Adno	IV	77	No	gefitinib	9	PR	no
P098	M	Adno	IIIb	69	No	gefitinib	10	PR	no
P099	F	Adno	IV	41	no	afatinib	8	PR	no
P100	F	Adno	IV	56	no	gefitinib	9	PR	no
