# Supplementary material for: SAFE-MIL: a statistically interpretable framework for screening potential targeted therapy patients based on risk estimation
Source: Front Genet. 2024 Aug 15;15:1381851. doi: 10.3389/fgene.2024.1381851 (PMC11357964; doi:10.3389/fgene.2024.1381851)
Supplement: Supplementary file 2 [file DataSheet1.ZIP › Supplementary materials/Supplementary table S5.xlsx]

## Sheet: cohort-3
Supplementary Table 5, Clinical information of patients in cohort 3
patient_id	gender	age	mutation abundance(%)	number of co-mutated genes	TP53	TTF(month)
C3-1	M	52	0.389	2	1	10.1667
C3-2	F	47	0.109218	3	1	10.1333
C3-3	M	56	0.893	17	0	7.13333
C3-4	F	59	0.0551369	1	1	14.2
C3-5	F	61	0.223446	2	1	23.3333
C3-6	M	66	0.688	2	1	13
C3-7	M	65	0.681567	7	1	12.1667
C3-8	F	75	0.596133	4	1	10
C3-9	M	59	0.184	18	1	21.2667
C3-10	F	55	0.0545	4	0	24
C3-11	F	60	0.026117	2	1	18.2
C3-12	F	53	0.038627	4	0	13.1667
C3-13	F	70	0.379718	7	0	14.2
C3-14	F	61	0.0868	6	0	5.03333
C3-15	M	55	0.339	5	1	11
C3-16	M	66	0.335789	2	0	3.03333
C3-17	F	43	0.148109	13	0	8.4
C3-18	M	63	0.185	4	0	6.13333
C3-19	F	35	0.140884	1	1	19.2667
C3-20	F	48	0.609954	4	1	22.3333
C3-21	F	38	0.108108	12	1	3.06667
C3-22	F	54	0.033694	2	1	11.1667
C3-23	F	57	0.283805	2	1	8.13333
C3-24	F	40	0.017	9	1	7.06667
C3-25	M	63	0.147528	4	1	6.03333
C3-26	F	67	0.341548	5	1	18.2667
C3-27	F	62	0.072975	28	0	6.13333
C3-28	M	55	0.105	9	1	3
C3-29	M	83	0.058	3	1	5.1
C3-30	F	68	0.391048	7	1	8
C3-31	M	51	0.670974	7	1	8
C3-32	M	39	0.843	4	1	9.13333
C3-33	F	73	0.202004	3	0	3
C3-34	M	66	0.843	4	1	14.2333
C3-35	M	57	0.41	32	1	20.3667
C3-36	F	71	0.200544	5	1	10
C3-37	F	49	0.25	1	1	16.2333
C3-38	M	57	0.486	10	1	3.06667
C3-39	M	56	0.539	7	1	10.1333
C3-40	M	55	0.387	9	1	11.1667
C3-41	F	58	0.241667	8	0	8.1
C3-42	M	58	0.436	12	0	12.2
C3-43	M	48	0.559	2	1	12.1667
C3-44	M	70	0.135	13	1	2
C3-45	F	79	0.076673	10	1	3.06667
C3-46	F	80	0.067	5	0	25.3
C3-47	F	53	0.150115	11	1	8.06667
C3-48	F	57	0.596	3	1	4.06667
C3-49	M	67	0.298396	1	1	5
C3-50	F	50	0.376	8	1	16.2667
C3-51	M	68	0.297	7	1	14.2667
C3-52	M	69	0.297	3	0	5.1
C3-53	M	74	0.273	7	0	16.2667
C3-54	F	42	0.235	2	1	76.1
C3-55	F	66	0.032	6	1	17.3
C3-56	F	49	0.061	1	1	4.03333
C3-57	M	68	0.154617	2	0	8.16667
C3-58	F	47	0.237	5	1	13.1667
C3-59	F	63	0.817	6	1	12
C3-60	M	61	0.156817	6	1	12.1667
C3-61	F	63	0.017	9	0	18.2
C3-62	F	81	0.321	6	1	9.16667
C3-63	M	50	0.163	7	1	18.2333
C3-64	F	45	0.253	8	0	15.1667
C3-65	M	69	0.098	4	1	2.03333
C3-66	F	66	0.231	1	1	10.1333
C3-67	F	52	0.252	5	1	4.06667
C3-68	F	59	0.068	5	1	17.3
C3-69	F	65	0.041	5	0	16.1667
C3-70	F	64	0.256	2	1	7.06667
C3-71	F	40	0.18	4	1	6.03333
C3-72	M	62	0.024232	20	0	6.03333
C3-73	M	82	0.025	13	0	9.16667
C3-74	F	79	0.114	10	1	9.13333
C3-75	F	65	0.233	9	1	16
C3-76	F	65	0.155	10	1	11.2
C3-77	F	77	0.466	7	1	16.2667
C3-78	M	44	0.007	7	1	12.1667
C3-79	M	43	0.645	2	1	7.13333
C3-80	F	50	0.729	3	1	18.3
C3-81	M	66	0.583	2	1	10.2
C3-82	M	51	0.539	5	0	10
C3-83	M	70	0.496	10	0	9
C3-84	M	79	0.506	24	1	17.2667
C3-85	F	37	0.192	8	0	10.1667
C3-86	F	45	0.042	8	1	10
C3-87	M	61	0.325	9	1	12.1667
C3-88	F	59	0.753	13	0	5.03333
C3-89	M	71	0.407	5	1	17.2
C3-90	F	74	0.201	16	1	13
C3-91	F	66	0.138	17	1	19.3
C3-92	F	46	0.296	9	1	9.1
C3-93	M	59	0.308	11	1	10.1333
C3-94	F	72	0.052	1	1	12.2
C3-95	M	64	0.037	6	1	9.1
C3-96	F	54	0.147	3	1	13.2333
C3-97	M	59	0.263458	3	0	13.2
C3-98	F	66	0.01	12	1	10.1333
C3-99	F	67	0.206	3	0	9.1
C3-100	F	59	0.318	4	1	5.1
C3-101	F	58	0.15	10	1	12
C3-102	M	36	0.122928	7	0	17.2667
C3-103	M	63	0.145	5	1	3.03333
C3-104	M	65	0.165189	3	1	19.2333
C3-105	F	55	0.232	5	0	24.3667
C3-106	M	54	0.082	3	0	19
C3-107	F	54	0.056	8	1	14.2333
C3-108	F	45	0.548	5	1	9.16667
C3-109	F	64	0.514	11	1	4.1
C3-110	M	46	0.053	4	1	12.2
C3-111	M	55	0.052854	10	1	10
C3-112	M	40	0.094	1	1	8.06667
C3-113	F	53	0.102	3	1	4.06667
C3-114	M	63	0.045475	4	1	14.2
C3-115	F	64	0.018	1	0	12.1667
C3-116	F	44	0.311	11	0	20.3
C3-117	F	36	0.245	8	1	15.2333
C3-118	M	68	0.03762	5	1	27
C3-119	M	68	0.038363	1	1	3
C3-120	F	64	0.166	10	1	19.3
