# Supplementary material for: SAFE-MIL: a statistically interpretable framework for screening potential targeted therapy patients based on risk estimation
Source: Front Genet. 2024 Aug 15;15:1381851. doi: 10.3389/fgene.2024.1381851 (PMC11357964; doi:10.3389/fgene.2024.1381851)
Supplement: Supplementary file 2 [file DataSheet1.ZIP › Supplementary materials/Supplementary table S3.xlsx]

## Sheet: Supplementary file3
supplementary table 3, Clinical information of patients in cohort2
Patient_ID	gender	age	stage	TTF （month）
C2-P1	M	69	IV	13.2
C2-P2	F	53	IV	5.03333
C2-P3	F	58	IV	13.2
C2-P4	M	61	IV	8
C2-P5	M	53	IV	12
C2-P6	M	57	IV	20.3333
C2-P7	M	73	IV	19.2333
C2-P8	M	52	IV	7.13333
C2-P9	F	55	IV	9
C2-P10	F	59	IV	13.4333
C2-P11	F	46	IV	23.3
C2-P12	F	45	IV	19
C2-P13	M	49	IV	2.03333
C2-P14	M	74	IV	12.0333
C2-P15	M	57	IV	4.1
C2-P16	F	54	IV	17.2
C2-P17	F	68	IV	24.3333
C2-P18	F	48	IV	3.46667
C2-P19	F	47	IV	14
C2-P20	M	51	IV	7
C2-P21	M	65	IV	13.1667
C2-P22	F	68	IV	13.3333
C2-P23	F	60	IV	13.2
C2-P24	F	42	IV	33
C2-P25	M	69	IV	5.5
C2-P26	M	48	IV	10
C2-P27	M	59	IV	8
C2-P28	M	46	IV	10.9
C2-P29	M	61	IV	15.2333
C2-P30	F	55	IV	10.0333
C2-P31	F	65	IV	14.2
C2-P32	F	45	IV	6.56667
C2-P33	M	55	IV	15.2333
C2-P34	M	59	IV	10.1
C2-P35	M	68	IV	5.1
C2-P36	M	33	IV	5.03333
C2-P37	F	61	IV	10.1
C2-P38	M	42	IV	40.5667
C2-P39	F	64	IV	18.3
C2-P40	F	42	IV	6.06667
C2-P41	M	66	IV	14.2
C2-P42	F	67	IV	21
C2-P43	F	60	IV	11.7667
C2-P44	F	67	IV	16.2
C2-P45	M	51	IV	9
C2-P46	F	61	IV	28.4
C2-P47	F	63	IV	18.2
C2-P48	F	45	IV	20.2667
C2-P49	M	54	IV	14.1333
C2-P50	F	70	IV	14.1333
C2-P51	F	79	IV	6.1
C2-P52	F	53	IV	19
C2-P53	M	41	IV	13.2
C2-P54	M	52	IV	3
C2-P55	F	55	IV	16.1667
C2-P56	M	69	IV	4
C2-P57	F	85	IV	32.4667
C2-P58	F	75	IV	26.4
C2-P59	M	52	IV	5.1
C2-P60	F	65	IV	9.16667
C2-P61	F	68	IV	9.1
C2-P62	F	52	IV	19.3
C2-P63	F	70	IV	19.3
C2-P64	F	59	IV	15.2
C2-P65	M	61	IV	10
C2-P66	M	67	IV	9.1
C2-P67	F	64	IV	13.2
C2-P68	M	56	IV	22.3333
C2-P69	F	64	IV	9.16667
C2-P70	F	41	IV	11
C2-P71	F	49	IV	9.16667
C2-P72	F	72	IV	8.16667
C2-P73	F	50	IV	22.3333
C2-P74	M	55	IV	17.2667
C2-P75	F	63	IV	39.6
C2-P76	M	62	IV	4
C2-P77	F	51	IV	2.03333
C2-P78	M	60	IV	10
C2-P79	F	55	IV	8.16667
C2-P80	M	41	IV	23
C2-P81	F	56	IV	5.1
C2-P82	M	48	IV	23.3333
C2-P83	M	59	IV	10.4333
C2-P84	F	29	IV	11.1333
C2-P85	F	56	IV	14
C2-P86	M	57	IV	8.1
C2-P87	M	58	IV	9.1
C2-P88	M	78	IV	7
C2-P89	F	66	IV	22
C2-P90	F	76	IV	8.1
C2-P91	F	67	IV	8.1
C2-P92	F	73	IV	7.43333
C2-P93	F	77	IV	12.1667
C2-P94	M	49	IV	6.06667
C2-P95	F	54	IV	8.1
C2-P96	F	49	IV	10.1333
C2-P97	M	58	IV	3.6
C2-P98	F	62	IV	8
C2-P99	F	69	IV	7.16667
C2-P100	M	61	IV	5.1
C2-P101	M	58	IV	8.06667
C2-P102	F	62	IV	12.1667
C2-P103	M	67	IV	21
C2-P104	F	52	IV	10.1
C2-P105	F	65	IV	17.2333
C2-P106	F	55	IV	5.1
C2-P107	M	55	IV	9.6
C2-P108	F	57	IV	11.1333
C2-P109	F	57	IV	9.56667
C2-P110	M	70	IV	13.2
C2-P111	F	63	IV	34.4667
C2-P112	F	62	IV	7.06667
C2-P113	F	63	IV	5
C2-P114	F	41	IV	21.3
C2-P115	F	67	IV	29.4
C2-P116	F	64	IV	14.2333
C2-P117	M	66	IV	5.03333
C2-P118	M	69	IV	18.3
C2-P119	M	59	IV	20.3
C2-P120	F	45	IV	9
C2-P121	F	83	IV	11.1667
C2-P122	F	65	IV	10
C2-P123	F	61	IV	5.03333
C2-P124	F	48	IV	23.3333
C2-P125	F	50	IV	14.0333
C2-P126	F	57	IV	7.76667
C2-P127	M	66	IV	14.2333
C2-P128	F	61	IV	10.7333
C2-P129	M	40	IV	4.06667
C2-P130	F	55	IV	12.1667
C2-P131	M	50	IV	9.13333
C2-P132	F	51	IV	7.06667
C2-P133	M	75	IV	6.1
C2-P134	M	73	IV	7.06667
C2-P135	F	69	IV	7.1
C2-P136	F	67	IV	11.1333
C2-P137	M	52	IV	13.1333
C2-P138	F	70	IV	9.9
C2-P139	M	77	IV	14.3333
C2-P140	F	54	IV	4.1
C2-P141	M	55	IV	8.16667
C2-P142	F	60	IV	9.13333
C2-P143	M	57	IV	14.1667
C2-P144	F	46	IV	5
C2-P145	M	67	IV	7.13333
C2-P146	F	60	IV	5.1
C2-P147	F	67	IV	19.3333
C2-P148	M	49	IV	1.03333
C2-P149	M	26	IV	12
C2-P150	F	53	IV	13.2
C2-P151	M	56	IV	15.1667
C2-P152	F	53	IV	16.2
C2-P153	F	40	IV	10.1667
C2-P154	F	64	IV	6.13333
C2-P155	F	76	IV	14.2333
C2-P156	F	61	IV	11.1667
C2-P157	M	46	IV	18
C2-P158	M	61	IV	19.2667
C2-P159	M	50	IV	14.2333
C2-P160	M	45	IV	18.3333
C2-P161	M	54	IV	15.2667
C2-P162	M	61	IV	1
C2-P163	F	63	IV	5.36667
C2-P164	M	56	IV	6
C2-P165	M	66	IV	14.2333
C2-P166	M	61	IV	8.13333
C2-P167	F	70	IV	21.3
C2-P168	M	55	IV	11.1667
C2-P169	F	56	IV	15.2667
C2-P170	F	38	IV	9
C2-P171	F	62	IV	12.2
C2-P172	M	45	IV	8.13333
C2-P173	M	68	IV	11.1667
C2-P174	F	53	IV	22.3333
C2-P175	M	67	IV	4
C2-P176	M	67	IV	15.2333
C2-P177	F	66	IV	10.1667
C2-P178	F	57	IV	4.06667
C2-P179	F	57	IV	11.2
C2-P180	F	57	IV	7.16667
C2-P181	F	47	IV	11.2
C2-P182	F	69	IV	13.2
C2-P183	F	52	IV	16
C2-P184	F	32	IV	14.2667
C2-P185	F	60	IV	19.2667
C2-P186	F	68	IV	8.16667
C2-P187	F	77	IV	7.1
C2-P188	M	54	IV	12
C2-P189	F	56	IV	11.2
C2-P190	F	54	IV	15.2333
C2-P191	F	72	IV	10.5
C2-P192	F	67	IV	12.2
C2-P193	F	60	IV	13
C2-P194	M	69	IV	8.1
C2-P195	M	66	IV	9.03333
C2-P196	M	81	IV	4.03333
C2-P197	M	76	IV	11.1667
C2-P198	F	74	IV	6.06667
C2-P199	F	67	IV	9.13333
C2-P200	M	57	IV	11.1667
C2-P201	F	73	IV	10.1667
C2-P202	F	45	IV	10.2
C2-P203	F	65	IV	8.13333
C2-P204	M	81	IV	3.06667
C2-P205	F	58	IV	6.06667
C2-P206	F	56	IV	13.2333
C2-P207	M	65	IV	8.16667
C2-P208	M	74	IV	10.1333
C2-P209	M	64	IV	1.03333
C2-P210	F	59	IV	15.2
C2-P211	F	55	IV	13.2
C2-P212	F	60	IV	9.1
C2-P213	M	54	IV	2.06667
C2-P214	M	51	IV	11.1667
C2-P215	M	86	IV	11.1333
C2-P216	M	84	IV	7.13333
C2-P217	F	80	IV	9.16667
C2-P218	F	58	IV	6.13333
C2-P219	F	67	IV	12.1667
C2-P220	F	66	IV	3.06667
C2-P221	F	56	IV	5.1
C2-P222	F	65	IV	12.1667
C2-P223	M	56	IV	5.1
C2-P224	F	70	IV	11.3667
C2-P225	M	64	IV	11.9667
C2-P226	F	61	IV	5.06667
C2-P227	F	58	IV	7.06667
C2-P228	F	58	IV	5.1
C2-P229	M	60	IV	3.06667
C2-P230	M	61	IV	5.1
C2-P231	F	70	IV	6.06667
C2-P232	F	64	IV	11.1333
C2-P233	F	57	IV	4
C2-P234	F	43	IV	4.06667
C2-P235	F	63	IV	4.06667
C2-P236	F	77	IV	12.1667
C2-P237	F	47	IV	7.66667
